# Supplementary material for: Endocrine Therapy-Resistant Breast Cancer Cells Are More Sensitive to Ceramide Kinase Inhibition and Elevated Ceramide Levels Than Therapy-Sensitive Breast Cancer Cells
Source: Cancers (Basel). 2022 May 12;14(10):2380. doi: 10.3390/cancers14102380 (PMC9140186; doi:10.3390/cancers14102380)
Supplement: Supplementary file 1 [file cancers-14-02380-s001.zip]

Archive with 1 entries (1 files):
- cancers-1692122-supplementary.pdf
